# Supplementary material for: Genome-wide identification and expression analysis of jasmonate ZIM domain gene family in tuber mustard (Brassica juncea var. tumida)
Source: PLoS One. 2020 Jun 16;15(6):e0234738. doi: 10.1371/journal.pone.0234738 (PMC7297370; doi:10.1371/journal.pone.0234738)
Supplement: S3 File — (XLSX) [file pone.0234738.s006.xlsx]

## Sheet: all clusters
S3 File. The orthologous gene clusters analysis between BjJAZs and AtJAZs. The species form 13 clusters, 11 orthologous clusters (at least contains two species) and 2 single-copy gene clusters.
The original output file for the protein classification, each line is some protein IDs from species. One line is a cluster.
Bj|BjuA022138	Bj|BjuA030507	Bj|BjuB029203	Bj|BjuB043343	Bj|BjuA001107	At|AtJAZ5
Bj|BjuA030800	Bj|BjuA025820	Bj|BjuB031487	Bj|BjuB032431	Bj|BjuB043409	At|AtJAZ1
Bj|BjuB011370	Bj|BjuA005572	Bj|BjuA029428	Bj|BjuB029798	At|AtJAZ2
Bj|BjuB030369	Bj|BjuA007387	Bj|BjuA027422	At|AtJAZ9
Bj|BjuB035964	Bj|BjuA041687	Bj|BjuB014771	At|AtJAZ10
Bj|BjuA022588	Bj|BjuA047148	Bj|BjuO008948	At|AtJAZ12
Bj|BjuB032915	Bj|BjuA034780	Bj|BjuB029529	At|AtJAZ8
Bj|BjuA007483	Bj|BjuB010656	At|AtJAZ6
Bj|BjuB007213	Bj|BjuA045157	At|AtJAZ3
Bj|BjuB025543	Bj|BjuA046021
Bj|BjuB021388	Bj|BjuA027037
At|AtJAZ13	Bj|BjuA001950
At|AtJAZ7	Bj|BjuB026559

## Sheet: co_orthologs
S3 File. Orthologous gene clusters analysis between BjJAZs and AtJAZs. The species form 13 clusters, 11 orthologous clusters (at least contains two species) and 2 single-copy gene clusters.
A file contains protein pairs for co-orthologs.
At|AtJAZ5	Bj|BjuA022138	0.7933
At|AtJAZ5	Bj|BjuA030507	0.8937
At|AtJAZ9	Bj|BjuA027422	1.1116
At|AtJAZ9	Bj|BjuB030369	1.1219
At|AtJAZ12	Bj|BjuA022588	0.7576
At|AtJAZ12	Bj|BjuO008948	0.7338
At|AtJAZ8	Bj|BjuA034780	0.4848
At|AtJAZ8	Bj|BjuB029529	0.5021
At|AtJAZ3	Bj|BjuA045157	1.86865
At|AtJAZ2	Bj|BjuA005572	0.9479
At|AtJAZ2	Bj|BjuA029428	0.9733
At|AtJAZ2	Bj|BjuB011370	0.9925
At|AtJAZ1	Bj|BjuA025820	1.0996
At|AtJAZ1	Bj|BjuA030800	1.1044
At|AtJAZ1	Bj|BjuB031487	1.1854
At|AtJAZ1	Bj|BjuB043409	1.0688
At|AtJAZ10	Bj|BjuA041687	0.8665
At|AtJAZ10	Bj|BjuB014771	0.9092
At|AtJAZ6	Bj|BjuA007483	1.21069

## Sheet: inparalogs
S3 File. The orthologous gene clusters analysis between BjJAZs and AtJAZs. The species form 13 clusters, 11 orthologous clusters (at least contains two species) and 2 single-copy gene clusters.
A file contains protein pairs for inparalogs.
Bj|BjuA022138	Bj|BjuA030507	0.881
Bj|BjuB032915	Bj|BjuB029529	0.5491
Bj|BjuB032915	Bj|BjuA034780	0.5555
Bj|BjuB029529	Bj|BjuA034780	0.5999
Bj|BjuB029203	Bj|BjuA001107	0.6133
Bj|BjuA047148	Bj|BjuA022588	0.6767
Bj|BjuO008948	Bj|BjuA022588	0.7544
Bj|BjuB043343	Bj|BjuA022138	0.8143
Bj|BjuB029203	Bj|BjuA022138	0.8156
Bj|BjuA041687	Bj|BjuB035964	0.8274
Bj|BjuA027037	Bj|BjuB021388	0.8379
Bj|BjuB014771	Bj|BjuB035964	0.8507
Bj|BjuA029428	Bj|BjuB011370	0.8865
Bj|BjuA029428	Bj|BjuA005572	0.8889
Bj|BjuO008948	Bj|BjuA047148	0.9149
Bj|BjuB029798	Bj|BjuA005572	0.9217
Bj|BjuB029798	Bj|BjuB011370	0.9561
Bj|BjuA041687	Bj|BjuB014771	0.9607
Bj|BjuB029798	Bj|BjuA029428	1.0064
Bj|BjuA005572	Bj|BjuB011370	1.0082
Bj|BjuB043409	Bj|BjuA025820	1.01626
Bj|BjuB043409	Bj|BjuB031487	1.05698
Bj|BjuB043409	Bj|BjuB032431	1.06052
Bj|BjuA025820	Bj|BjuB031487	1.06632
Bj|BjuA025820	Bj|BjuA030800	1.07697
Bj|BjuA007387	Bj|BjuB030369	1.08779
Bj|BjuA025820	Bj|BjuB032431	1.09559
Bj|BjuA027422	Bj|BjuA007387	1.09659
Bj|BjuB043409	Bj|BjuA030800	1.09925
Bj|BjuB032431	Bj|BjuA030800	1.14702
Bj|BjuB031487	Bj|BjuA030800	1.14932
Bj|BjuB043343	Bj|BjuA030507	1.22771
Bj|BjuB010656	Bj|BjuA007483	1.25384
Bj|BjuA027422	Bj|BjuB030369	1.25449
Bj|BjuB031487	Bj|BjuB032431	1.35852
Bj|BjuA046021	Bj|BjuB025543	1.79255
Bj|BjuA045157	Bj|BjuB007213	1.84089

## Sheet: orthologs
S3 File. The orthologous gene clusters analysis between BjJAZs and AtJAZs. The species form 13 clusters, 11 orthologous clusters (at least contains two species) and 2 single-copy gene clusters.
orthologs_link
At|AtJAZ5	Bj|BjuB043343	0.9103
At|AtJAZ13	Bj|BjuA001950	0.404
At|AtJAZ9	Bj|BjuA007387	1.1997
At|AtJAZ12	Bj|BjuA047148	0.7641
At|AtJAZ8	Bj|BjuB032915	0.5847
At|AtJAZ3	Bj|BjuB007213	1.87628
At|AtJAZ2	Bj|BjuB029798	1.0467
At|AtJAZ1	Bj|BjuB032431	1.21636
At|AtJAZ7	Bj|BjuB026559	0.5425
At|AtJAZ10	Bj|BjuB035964	0.9325
At|AtJAZ6	Bj|BjuB010656	1.21759

## Sheet: Singletons
S3 File. The orthologous gene clusters analysis between BjJAZs and AtJAZs. The species form 13 clusters, 11 orthologous clusters (at least contains two species) and 2 single-copy gene clusters.
Singletons
BjuB030035
BjuA027135
AtJAZ4
AtJAZ11
