# Supplementary material for: Genome-wide identification and expression analysis of jasmonate ZIM domain gene family in tuber mustard (Brassica juncea var. tumida)
Source: PLoS One. 2020 Jun 16;15(6):e0234738. doi: 10.1371/journal.pone.0234738 (PMC7297370; doi:10.1371/journal.pone.0234738)
Supplement: S4 File — (XLSX) [file pone.0234738.s007.xlsx]

## Sheet: Sheet1
S4 File. The tandem duplication pairs in the genome of Brassica juncea var. tumida
BjuA005530 / BjuA000007
BjuA000048 / BjuA000049
BjuA001010 / BjuA000130
BjuA000161 / BjuA044426
BjuA000254 / BjuA000253
BjuA000546 / BjuA000256
BjuA000259 / BjuA000258
BjuA000260 / BjuA000259
BjuA000276 / BjuA000275
BjuA000278 / BjuA000277
BjuA000281 / BjuA000280
BjuA000293 / BjuA000292
BjuA000343 / BjuA000342
BjuA001196 / BjuA000345
BjuA000427 / BjuA000530
BjuA000516 / BjuA001533
BjuA001806 / BjuA000541
BjuA001733 / BjuA000690
BjuA011126 / BjuA000753
BjuA000815 / BjuA002069
BjuA020796 / BjuA000838
BjuA000879 / BjuA000880
BjuA001756 / BjuA000941
BjuA001048 / BjuA001047
BjuA001053 / BjuA001052
BjuA001248 / BjuA001247
BjuA001271 / BjuA001270
BjuA001307 / BjuA001306
BjuA001327 / BjuA001991
BjuA001794 / BjuA001335
BjuA001360 / BjuA001361
BjuA001427 / BjuA001428
BjuA001461 / BjuA001462
BjuA001604 / BjuA001605
BjuA001618 / BjuA001805
BjuA001649 / BjuA001648
BjuA001796 / BjuA017650
BjuA001839 / BjuA001840
BjuA001928 / BjuA001929
BjuA001974 / BjuA001975
BjuA022245 / BjuA001977
BjuA002025 / BjuA002026
BjuA002044 / BjuA002045
BjuA002055 / BjuA002207
BjuA005473 / BjuA002088
BjuA002563 / BjuA002564
BjuA002585 / BjuA002586
BjuA002630 / BjuA002631
BjuA002835 / BjuA002834
BjuA002838 / BjuA002837
BjuA002841 / BjuA002842
BjuA002844 / BjuA002843
BjuA002847 / BjuA002846
BjuA002850 / BjuA002849
BjuA002893 / BjuA002892
BjuA002915 / BjuA002914
BjuA002916 / BjuA002915
BjuA002926 / BjuA002925
BjuA002944 / BjuA002943
BjuA002954 / BjuA002953
BjuA002977 / BjuA002978
BjuA002980 / BjuA002981
BjuA003022 / BjuA003023
BjuA003026 / BjuA003027
BjuA003198 / BjuA003199
BjuA003221 / BjuA003222
BjuA003301 / BjuA003302
BjuA003328 / BjuA003329
BjuA003331 / BjuA003332
BjuA003474 / BjuA003475
BjuA003480 / BjuA003481
BjuA003490 / BjuA003491
BjuA003517 / BjuA003518
BjuA003545 / BjuA003546
BjuA003606 / BjuA003607
BjuA003607 / BjuA003608
BjuA003611 / BjuA003612
BjuA003801 / BjuA003802
BjuA003823 / BjuA003824
BjuA003885 / BjuA003886
BjuA040488 / BjuA004015
BjuA004017 / BjuA004018
BjuA004020 / BjuA004021
BjuA004072 / BjuA004073
BjuA004074 / BjuA004075
BjuA004078 / BjuA004079
BjuA004091 / BjuA004092
BjuA004101 / BjuA004102
BjuA004146 / BjuA004147
BjuA004177 / BjuA004178
BjuA004190 / BjuA004191
BjuA004229 / BjuA004230
BjuA004250 / BjuA004251
BjuA004256 / BjuA004257
BjuA004269 / BjuA004270
BjuA004378 / BjuA004377
BjuA004398 / BjuA004397
BjuA004405 / BjuA004404
BjuA004410 / BjuA004409
BjuA004560 / BjuA004559
BjuA004562 / BjuA004561
BjuA004638 / BjuA004639
BjuA004639 / BjuA004640
BjuA004640 / BjuA004641
BjuA004664 / BjuA004665
BjuA004681 / BjuA004682
BjuA004701 / BjuA004702
BjuA004900 / BjuA004901
BjuA004936 / BjuA004937
BjuA004937 / BjuA004938
BjuA004974 / BjuA004975
BjuA004981 / BjuA004982
BjuA004982 / BjuA004983
BjuA005036 / BjuA005037
BjuA005039 / BjuA005040
BjuA005049 / BjuA005050
BjuA005065 / BjuA005066
BjuA005090 / BjuA005091
BjuA005211 / BjuA005212
BjuA005361 / BjuA005362
BjuA005368 / BjuA005369
BjuA005392 / BjuA005393
BjuA005400 / BjuA005401
BjuA005407 / BjuA005408
BjuA005409 / BjuA005410
BjuA005456 / BjuA005455
BjuA005468 / BjuA005467
BjuA005504 / BjuA005505
BjuA005516 / BjuA005517
BjuA005518 / BjuA005519
BjuA005529 / BjuA005530
BjuA005536 / BjuA005537
BjuA005626 / BjuA005627
BjuA005641 / BjuA005642
BjuA005644 / BjuA005645
BjuA005665 / BjuA005664
BjuA005690 / BjuA005691
BjuA005698 / BjuA005699
BjuA005738 / BjuA005739
BjuA005759 / BjuA005760
BjuA006012 / BjuA006013
BjuA006053 / BjuA006054
BjuA006061 / BjuA006062
BjuA006091 / BjuA006092
BjuA006103 / BjuA006104
BjuA006108 / BjuA006109
BjuA006112 / BjuA006113
BjuA006113 / BjuA006114
BjuA006114 / BjuA006115
BjuA006186 / BjuA006187
BjuA006236 / BjuA006237
BjuA006243 / BjuA006244
BjuA006252 / BjuA006253
BjuA006331 / BjuA006332
BjuA006339 / BjuA006340
BjuA006408 / BjuA006409
BjuA006412 / BjuA006413
BjuA006509 / BjuA006510
BjuA006522 / BjuA006523
BjuA006541 / BjuA006542
BjuA006571 / BjuA006572
BjuA006578 / BjuA006579
BjuA006632 / BjuA006633
BjuA006661 / BjuA006662
BjuA006675 / BjuA006676
BjuA006677 / BjuA006678
BjuA006689 / BjuA006690
BjuA006730 / BjuA006731
BjuA006760 / BjuA006761
BjuA006767 / BjuA006768
BjuA006769 / BjuA006770
BjuA006772 / BjuA006773
BjuA006819 / BjuA006820
BjuA006854 / BjuA006855
BjuA006865 / BjuA006866
BjuA006911 / BjuA006912
BjuA006927 / BjuA006928
BjuA007006 / BjuA007007
BjuA007009 / BjuA007010
BjuA007014 / BjuA007015
BjuA007045 / BjuA007046
BjuA007085 / BjuA007086
BjuA007113 / BjuA007114
BjuA007195 / BjuA007196
BjuA007204 / BjuA007205
BjuA007216 / BjuA007217
BjuA007223 / BjuA007224
BjuA007404 / BjuA007405
BjuA007420 / BjuA007421
BjuA007421 / BjuA007422
BjuA007423 / BjuA007424
BjuA007435 / BjuA007436
BjuA007439 / BjuA007440
BjuA007446 / BjuA007447
BjuA007471 / BjuA007472
BjuA007504 / BjuA007505
BjuA007518 / BjuA007519
BjuA007552 / BjuA007553
BjuA007560 / BjuA007561
BjuA007587 / BjuA007588
BjuA007627 / BjuA007628
BjuA007676 / BjuA007677
BjuA007710 / BjuA007711
BjuA007715 / BjuA007716
BjuA007750 / BjuA007751
BjuA007794 / BjuA007795
BjuA007924 / BjuA007925
BjuA007979 / BjuA007980
BjuA008055 / BjuA008056
BjuA008058 / BjuA008059
BjuA008236 / BjuA008237
BjuA008241 / BjuA008242
BjuA008242 / BjuA008243
BjuA008260 / BjuA008261
BjuA008334 / BjuA008335
BjuA008349 / BjuA008350
BjuA008375 / BjuA008376
BjuA008407 / BjuA008408
BjuA008423 / BjuA008424
BjuA008588 / BjuA008589
BjuA008612 / BjuA008613
BjuA008630 / BjuA008631
BjuA008785 / BjuA008786
BjuA008786 / BjuA008787
BjuA008837 / BjuA008838
BjuA008972 / BjuA008973
BjuA009000 / BjuA009001
BjuA009005 / BjuA009006
BjuA009011 / BjuA009012
BjuA009026 / BjuA009027
BjuA009031 / BjuA009032
BjuA009056 / BjuA009057
BjuA009072 / BjuA009073
BjuA009076 / BjuA009077
BjuA009124 / BjuA009125
BjuA009125 / BjuA009126
BjuA009133 / BjuA009134
BjuA009139 / BjuA009140
BjuA009183 / BjuA009184
BjuA009185 / BjuA009186
BjuA009196 / BjuA009197
BjuA009208 / BjuA009209
BjuA009250 / BjuA009251
BjuA009251 / BjuA009252
BjuA009253 / BjuA009254
BjuA009288 / BjuA041909
BjuA009324 / BjuA009325
BjuA009346 / BjuA009347
BjuA009433 / BjuA009434
BjuA009452 / BjuA009453
BjuA009453 / BjuA009454
BjuA009456 / BjuA009457
BjuA009457 / BjuA009458
BjuA009464 / BjuA009465
BjuA009500 / BjuA009501
BjuA009591 / BjuA009592
BjuA009598 / BjuA009599
BjuA009649 / BjuA009650
BjuA009656 / BjuA009657
BjuA009664 / BjuA009665
BjuA009668 / BjuA009669
BjuA009682 / BjuA009683
BjuA009708 / BjuA009709
BjuA009717 / BjuA009718
BjuA009735 / BjuA009736
BjuA009756 / BjuA010142
BjuA009841 / BjuA009842
BjuA009854 / BjuA009855
BjuA009870 / BjuA009871
BjuA009925 / BjuA009926
BjuA009941 / BjuA009942
BjuA009984 / BjuA009985
BjuA010056 / BjuA010055
BjuA010177 / BjuA010178
BjuA010316 / BjuA010315
BjuA010347 / BjuA010346
BjuA010366 / BjuA010365
BjuA010386 / BjuA010385
BjuA010399 / BjuA010398
BjuA010418 / BjuA010417
BjuA010456 / BjuA010457
BjuA010520 / BjuA010519
BjuA010521 / BjuA010520
BjuA010560 / BjuA010561
BjuA010609 / BjuA010610
BjuA010657 / BjuA010658
BjuA010660 / BjuA010661
BjuA010662 / BjuA010663
BjuA010672 / BjuA010673
BjuA010848 / BjuA010849
BjuA010896 / BjuA010897
BjuA010959 / BjuA010960
BjuA011125 / BjuA011126
BjuA011177 / BjuA011178
BjuA011233 / BjuA011234
BjuA011238 / BjuA011239
BjuA011269 / BjuA011270
BjuA011274 / BjuA011275
BjuA011278 / BjuA011279
BjuA011296 / BjuA011297
BjuA011301 / BjuA011302
BjuA011305 / BjuA011306
BjuA011323 / BjuA011324
BjuA011346 / BjuA011347
BjuA011419 / BjuA011420
BjuA011558 / BjuA011559
BjuA011559 / BjuA011560
BjuA011568 / BjuA011569
BjuA011745 / BjuA011746
BjuA011771 / BjuA011772
BjuA011814 / BjuA011815
BjuA011835 / BjuA011836
BjuA011861 / BjuA011862
BjuA011898 / BjuA011899
BjuA011905 / BjuA011904
BjuA011919 / BjuA011918
BjuA011987 / BjuA011988
BjuA012030 / BjuA012031
BjuA012033 / BjuA012034
BjuA012041 / BjuA012042
BjuA012092 / BjuA012093
BjuA012108 / BjuA012109
BjuA012468 / BjuA012469
BjuA012511 / BjuA012512
BjuA012512 / BjuA012513
BjuA012520 / BjuA012521
BjuA012524 / BjuA012525
BjuA012552 / BjuA012553
BjuA012561 / BjuA012562
BjuA012645 / BjuA012646
BjuA012650 / BjuA012651
BjuA012661 / BjuA012662
BjuA012741 / BjuA012742
BjuA012745 / BjuA012746
BjuA012798 / BjuA042110
BjuA012806 / BjuA012807
BjuA012819 / BjuA012820
BjuA012825 / BjuA012826
BjuA012886 / BjuA012887
BjuA012891 / BjuA012892
BjuA012900 / BjuA012901
BjuA012942 / BjuA012943
BjuA012991 / BjuA012992
BjuA013023 / BjuA013024
BjuA013024 / BjuA013025
BjuA013030 / BjuA013031
BjuA013031 / BjuA013032
BjuA013052 / BjuA013053
BjuA013083 / BjuA013082
BjuA013088 / BjuA013089
BjuA013122 / BjuA013123
BjuA013205 / BjuA013206
BjuA013242 / BjuA013243
BjuA013255 / BjuA013256
BjuA013503 / BjuA013504
BjuA013506 / BjuA013507
BjuA013581 / BjuA013580
BjuA013667 / BjuA013666
BjuA013700 / BjuA013701
BjuA013707 / BjuA013708
BjuA013795 / BjuA013796
BjuA013834 / BjuA013835
BjuA013835 / BjuA013836
BjuA013846 / BjuA013847
BjuA014018 / BjuA014019
BjuA014044 / BjuA014045
BjuA014064 / BjuA014065
BjuA014076 / BjuA014077
BjuA014131 / BjuA014132
BjuA014136 / BjuA014137
BjuA014151 / BjuA014152
BjuA014162 / BjuA014163
BjuA014344 / BjuA014343
BjuA014345 / BjuA014344
BjuA014349 / BjuA014348
BjuA014445 / BjuA014446
BjuA014474 / BjuA014475
BjuA014501 / BjuA014502
BjuA014502 / BjuA014503
BjuA014524 / BjuA014525
BjuA014554 / BjuA014555
BjuA014652 / BjuA014653
BjuA014654 / BjuA014655
BjuA014655 / BjuA014656
BjuA014665 / BjuA014666
BjuA014683 / BjuA014684
BjuA014688 / BjuA014689
BjuA014695 / BjuA014696
BjuA014703 / BjuA014704
BjuA014733 / BjuA014734
BjuA014794 / BjuA014795
BjuA014834 / BjuA014833
BjuA014861 / BjuA014862
BjuA014868 / BjuA014869
BjuA014976 / BjuA014977
BjuA015071 / BjuA015072
BjuA015096 / BjuA015097
BjuA015328 / BjuA015329
BjuA015353 / BjuA015354
BjuA015358 / BjuA015359
BjuA015383 / BjuA015384
BjuA015391 / BjuA015392
BjuA015452 / BjuA015453
BjuA015510 / BjuA015511
BjuA015571 / BjuA015572
BjuA015592 / BjuA015593
BjuA015593 / BjuA015594
BjuA015600 / BjuA015601
BjuA015630 / BjuA015631
BjuA015637 / BjuA015638
BjuA015682 / BjuA015683
BjuA015683 / BjuA015684
BjuA015685 / BjuA015686
BjuA015692 / BjuA015693
BjuA015693 / BjuA015694
BjuA015729 / BjuA015730
BjuA015811 / BjuA015812
BjuA015812 / BjuA015813
BjuA015884 / BjuA015885
BjuA015895 / BjuA015896
BjuA015903 / BjuA015904
BjuA015934 / BjuA015935
BjuA015946 / BjuA015947
BjuA015947 / BjuA015948
BjuA015954 / BjuA015955
BjuA015966 / BjuA015967
BjuA015992 / BjuA015993
BjuA016063 / BjuA016064
BjuA016064 / BjuA016065
BjuA016082 / BjuA016083
BjuA016133 / BjuA016134
BjuA016163 / BjuA016164
BjuA016170 / BjuA016171
BjuA016172 / BjuA016173
BjuA016173 / BjuA016174
BjuA016178 / BjuA016179
BjuA016186 / BjuA016187
BjuA016221 / BjuA016222
BjuA016287 / BjuA016288
BjuA016339 / BjuA016340
BjuA016358 / BjuA016359
BjuA016361 / BjuA016362
BjuA016399 / BjuA016400
BjuA016445 / BjuA016446
BjuA016449 / BjuA016450
BjuA016471 / BjuA016472
BjuA016502 / BjuA016501
BjuA016503 / BjuA016502
BjuA016574 / BjuA016573
BjuA016643 / BjuA016644
BjuA016658 / BjuA016659
BjuA016665 / BjuA016666
BjuA016688 / BjuA016689
BjuA016698 / BjuA016699
BjuA016708 / BjuA016709
BjuA016715 / BjuA016716
BjuA016720 / BjuA016721
BjuA016725 / BjuA016726
BjuA016901 / BjuA016902
BjuA016929 / BjuA016930
BjuA016971 / BjuA016972
BjuA016987 / BjuA016988
BjuA016990 / BjuA016991
BjuA017111 / BjuA017112
BjuA017159 / BjuA017160
BjuA017175 / BjuA017176
BjuA017209 / BjuA017210
BjuA017215 / BjuA017216
BjuA017216 / BjuA017217
BjuA017343 / BjuA017344
BjuA017382 / BjuA017383
BjuA017398 / BjuA017397
BjuA017486 / BjuA017487
BjuA017492 / BjuA017493
BjuA017493 / BjuA017494
BjuA017555 / BjuA017556
BjuA017558 / BjuA017559
BjuA017571 / BjuA017572
BjuA017612 / BjuA017613
BjuA017622 / BjuA017623
BjuA017676 / BjuA017677
BjuA017696 / BjuA017697
BjuA017761 / BjuA017760
BjuA017762 / BjuA017761
BjuA017763 / BjuA017762
BjuA017764 / BjuA017763
BjuA017774 / BjuA017773
BjuA017792 / BjuA017791
BjuA017811 / BjuA017810
BjuA017812 / BjuA017811
BjuA017813 / BjuA017812
BjuA017820 / BjuA017819
BjuA017829 / BjuA017828
BjuA017863 / BjuA017864
BjuA017874 / BjuA017875
BjuA017883 / BjuA017884
BjuA017891 / BjuA017892
BjuA017899 / BjuA017900
BjuA017901 / BjuA017902
BjuA017949 / BjuA017950
BjuA017988 / BjuA017989
BjuA017994 / BjuA017995
BjuA018017 / BjuA018018
BjuA018018 / BjuA018020
BjuA018077 / BjuA018078
BjuA018172 / BjuA018173
BjuA018173 / BjuA018174
BjuA018201 / BjuA018202
BjuA018248 / BjuA018249
BjuA018250 / BjuA018251
BjuA018264 / BjuA018265
BjuA018266 / BjuA018267
BjuA018275 / BjuA018276
BjuA018414 / BjuA018413
BjuA018448 / BjuA018447
BjuA018456 / BjuA018457
BjuA018515 / BjuA018516
BjuA018516 / BjuA018517
BjuA018518 / BjuA018519
BjuA018525 / BjuA018526
BjuA018726 / BjuA018727
BjuA018739 / BjuA018740
BjuA018750 / BjuA018751
BjuA018817 / BjuA018818
BjuA018830 / BjuA018831
BjuA018878 / BjuA018879
BjuA018894 / BjuA018895
BjuA018900 / BjuA018901
BjuA019010 / BjuA019009
BjuA019071 / BjuA019072
BjuA019085 / BjuA019086
BjuA019090 / BjuA019091
BjuA019351 / BjuA019352
BjuA019478 / BjuA019477
BjuA019494 / BjuA019493
BjuA019498 / BjuA019497
BjuA019505 / BjuA019504
BjuA019709 / BjuA019710
BjuA019711 / BjuA019712
BjuA019734 / BjuA019735
BjuA019773 / BjuA019774
BjuA019801 / BjuA019802
BjuA019810 / BjuA019811
BjuA019812 / BjuA019813
BjuA019830 / BjuA019831
BjuA019945 / BjuA019946
BjuA019954 / BjuA019955
BjuA019965 / BjuA019966
BjuA019981 / BjuA019982
BjuA020029 / BjuA020030
BjuA020037 / BjuA020038
BjuA020141 / BjuA020142
BjuA020146 / BjuA020147
BjuA020150 / BjuA020151
BjuA020202 / BjuA020201
BjuA020257 / BjuA020256
BjuA020265 / BjuA020264
BjuA020266 / BjuA020265
BjuA020271 / BjuA020270
BjuA020436 / BjuA020437
BjuA020629 / BjuA020630
BjuA020662 / BjuA020663
BjuA020686 / BjuA020687
BjuA020704 / BjuA020705
BjuA021100 / BjuA021101
BjuA021107 / BjuA021108
BjuA021245 / BjuA021246
BjuA021246 / BjuA021247
BjuA021265 / BjuA021266
BjuA021282 / BjuA021283
BjuA021322 / BjuA021323
BjuA021325 / BjuA021326
BjuA021328 / BjuA021329
BjuA021329 / BjuA021330
BjuA021368 / BjuA021369
BjuA021382 / BjuA021383
BjuA021387 / BjuA021388
BjuA021389 / BjuA046197
BjuA021401 / BjuA021402
BjuA021419 / BjuA021420
BjuA021424 / BjuA021425
BjuA021443 / BjuA021444
BjuA021468 / BjuA021469
BjuA021471 / BjuA021472
BjuA021481 / BjuA021482
BjuA021489 / BjuA021490
BjuA021510 / BjuA021511
BjuA021514 / BjuA021515
BjuA021551 / BjuA021552
BjuA021553 / BjuA021554
BjuA021558 / BjuA021559
BjuA021586 / BjuA021587
BjuA021646 / BjuA021647
BjuA021649 / BjuA021650
BjuA021837 / BjuA021838
BjuA021918 / BjuA021919
BjuA022025 / BjuA022026
BjuA022062 / BjuA022063
BjuA022063 / BjuA022064
BjuA022120 / BjuA022121
BjuA022133 / BjuA022134
BjuA022175 / BjuA022176
BjuA022283 / BjuA022284
BjuA022352 / BjuA022353
BjuA022363 / BjuA022364
BjuA022365 / BjuA022366
BjuA043151 / BjuA022373
BjuA022388 / BjuA022389
BjuA022469 / BjuA022470
BjuA022476 / BjuA022477
BjuA022512 / BjuA022513
BjuA022578 / BjuA022577
BjuA022600 / BjuA022599
BjuA022639 / BjuA022640
BjuA022642 / BjuA022643
BjuA022649 / BjuA022650
BjuA022698 / BjuA022699
BjuA022818 / BjuA022819
BjuA022890 / BjuA022891
BjuA022947 / BjuA022948
BjuA022967 / BjuA022966
BjuA023052 / BjuA023053
BjuA023072 / BjuA023073
BjuA023098 / BjuA023099
BjuA023118 / BjuA023119
BjuA023137 / BjuA023138
BjuA023157 / BjuA023158
BjuA023169 / BjuA023170
BjuA023171 / BjuA023172
BjuA023292 / BjuA023293
BjuA023435 / BjuA023434
BjuA023440 / BjuA023439
BjuA023599 / BjuA023600
BjuA023626 / BjuA023627
BjuA023701 / BjuA023702
BjuA023710 / BjuA023711
BjuA023734 / BjuA023735
BjuA023761 / BjuA023762
BjuA023763 / BjuA023764
BjuA023836 / BjuA023837
BjuA024065 / BjuA024066
BjuA024171 / BjuA024170
BjuA024278 / BjuA024279
BjuA024291 / BjuA024292
BjuA024367 / BjuA024368
BjuA024386 / BjuA024387
BjuA024387 / BjuA024388
BjuA024416 / BjuA024417
BjuA024459 / BjuA024460
BjuA024797 / BjuA024798
BjuA024818 / BjuA024819
BjuA024860 / BjuA024861
BjuA024886 / BjuA024887
BjuA024906 / BjuA024907
BjuA024911 / BjuA024912
BjuA024927 / BjuA024928
BjuA024959 / BjuA024960
BjuA025026 / BjuA025027
BjuA025103 / BjuA025104
BjuA025104 / BjuA025105
BjuA025147 / BjuA025148
BjuA025149 / BjuA025150
BjuA025160 / BjuA025161
BjuA025261 / BjuA025262
BjuA025265 / BjuA025266
BjuA025281 / BjuA025282
BjuA025282 / BjuA025283
BjuA025461 / BjuA025462
BjuA025463 / BjuA025464
BjuA025490 / BjuA025491
BjuA025660 / BjuA025661
BjuA025721 / BjuA025722
BjuA025729 / BjuA025728
BjuA025736 / BjuA025735
BjuA025737 / BjuA025736
BjuA025740 / BjuA025739
BjuA025824 / BjuA025823
BjuA025825 / BjuA025824
BjuA025926 / BjuA025927
BjuA025927 / BjuA025928
BjuA025949 / BjuA025950
BjuA025953 / BjuA025954
BjuA025989 / BjuA025990
BjuA025992 / BjuA025993
BjuA026017 / BjuA026018
BjuA026024 / BjuA026025
BjuA026055 / BjuA026056
BjuA026067 / BjuA026068
BjuA026071 / BjuA026072
BjuA026095 / BjuA026096
BjuA026103 / BjuA026104
BjuA026119 / BjuA026120
BjuA026199 / BjuA026200
BjuA026220 / BjuA026221
BjuA026367 / BjuA026368
BjuA026466 / BjuA026467
BjuA026554 / BjuA026555
BjuA026620 / BjuA026621
BjuA026693 / BjuA026694
BjuA026720 / BjuA026721
BjuA026773 / BjuA026774
BjuA026806 / BjuA026807
BjuA026815 / BjuA026816
BjuA026923 / BjuA026924
BjuA026999 / BjuA027000
BjuA027047 / BjuA027048
BjuA027071 / BjuA027072
BjuA027163 / BjuA027164
BjuA027188 / BjuA027189
BjuA027232 / BjuA027233
BjuA027320 / BjuA027321
BjuA027360 / BjuA027361
BjuA027407 / BjuA027408
BjuA027408 / BjuA027409
BjuA027411 / BjuA027412
BjuA027412 / BjuA027413
BjuA027426 / BjuA027427
BjuA027434 / BjuA027435
BjuA027551 / BjuA027552
BjuA027554 / BjuA027555
BjuA027563 / BjuA027564
BjuA027571 / BjuA027572
BjuA027582 / BjuA027583
BjuA027661 / BjuA027662
BjuA027662 / BjuA027663
BjuA027737 / BjuA027738
BjuA027745 / BjuA027746
BjuA027747 / BjuA027748
BjuA027762 / BjuA027763
BjuA027766 / BjuA027767
BjuA027815 / BjuA027816
BjuA027934 / BjuA027935
BjuA028004 / BjuA028005
BjuA028009 / BjuA028010
BjuA028034 / BjuA028035
BjuA028049 / BjuA028050
BjuA028074 / BjuA028073
BjuA028134 / BjuA028135
BjuA028162 / BjuA028163
BjuA028164 / BjuA028165
BjuA028168 / BjuA028169
BjuA028247 / BjuA028248
BjuA028275 / BjuA028276
BjuA028286 / BjuA028287
BjuA028331 / BjuA028332
BjuA028390 / BjuA028389
BjuA028462 / BjuA028461
BjuA028468 / BjuA028467
BjuA028511 / BjuA028512
BjuA028526 / BjuA028527
BjuA028537 / BjuA028538
BjuA028613 / BjuA028612
BjuA028646 / BjuA028647
BjuA028664 / BjuA028665
BjuA028677 / BjuA028678
BjuA028683 / BjuA028684
BjuA028705 / BjuA028706
BjuA028926 / BjuA029325
BjuA028991 / BjuA028992
BjuA029021 / BjuA029022
BjuA029022 / BjuA029023
BjuA029435 / BjuA029436
BjuA029462 / BjuA029463
BjuA029490 / BjuA029491
BjuA029522 / BjuA029523
BjuA029535 / BjuA029536
BjuA029584 / BjuA029585
BjuA029606 / BjuA029607
BjuA029613 / BjuA029614
BjuA029614 / BjuA029615
BjuA029617 / BjuA029618
BjuA029866 / BjuA029867
BjuA029885 / BjuA029886
BjuA029895 / BjuA029896
BjuA029896 / BjuA029897
BjuA029925 / BjuA029926
BjuA029950 / BjuA029951
BjuA029963 / BjuA029964
BjuA029994 / BjuA029995
BjuA030048 / BjuA030049
BjuA030239 / BjuA030240
BjuA030379 / BjuA030380
BjuA030382 / BjuA030383
BjuA030383 / BjuA030384
BjuA030534 / BjuA030533
BjuA030946 / BjuA030947
BjuA030968 / BjuA030969
BjuA030969 / BjuA030970
BjuA030977 / BjuA030978
BjuA030996 / BjuA030997
BjuA030997 / BjuA030998
BjuA031176 / BjuA031177
BjuA031177 / BjuA031178
BjuA031180 / BjuA031181
BjuA031426 / BjuA031425
BjuA031450 / BjuA031449
BjuA031483 / BjuA031482
BjuA031490 / BjuA031489
BjuA031539 / BjuA031540
BjuA031540 / BjuA031541
BjuA031547 / BjuA031548
BjuA031579 / BjuA031578
BjuA031582 / BjuA031581
BjuA031717 / BjuA031718
BjuA031732 / BjuA031733
BjuA031772 / BjuA031773
BjuA031929 / BjuA031930
BjuA032337 / BjuA032338
BjuA032534 / BjuA032535
BjuA032560 / BjuA032561
BjuA032597 / BjuA032598
BjuA032608 / BjuA032609
BjuA032632 / BjuA032633
BjuA032715 / BjuA032716
BjuA032741 / BjuA032742
BjuA032766 / BjuA032767
BjuA032768 / BjuA032769
BjuA032787 / BjuA032788
BjuA032896 / BjuA032897
BjuA032929 / BjuA032930
BjuA033251 / BjuA033252
BjuA033261 / BjuA033262
BjuA033295 / BjuA033296
BjuA033303 / BjuA033304
BjuA033320 / BjuA033321
BjuA033371 / BjuA033372
BjuA033393 / BjuA033394
BjuA033397 / BjuA033398
BjuA033416 / BjuA033417
BjuA033417 / BjuA033418
BjuA033460 / BjuA033461
BjuA033464 / BjuA033465
BjuA033553 / BjuA033554
BjuA033578 / BjuA033579
BjuA033581 / BjuA033582
BjuA033582 / BjuA033583
BjuA033616 / BjuA033617
BjuA033626 / BjuA033627
BjuA033636 / BjuA033637
BjuA033695 / BjuA033696
BjuA033785 / BjuA033786
BjuA033832 / BjuA033833
BjuA033836 / BjuA033837
BjuA033909 / BjuA033908
BjuA033934 / BjuA033935
BjuA034176 / BjuA034177
BjuA034212 / BjuA034213
BjuA034272 / BjuA034273
BjuA034273 / BjuA034274
BjuA034314 / BjuA034315
BjuA034327 / BjuA034328
BjuA034334 / BjuA034335
BjuA034360 / BjuA034361
BjuA034388 / BjuA034389
BjuA034400 / BjuA034401
BjuA034413 / BjuA034414
BjuA034424 / BjuA034425
BjuA034433 / BjuA034434
BjuA034438 / BjuA034439
BjuA034483 / BjuA034484
BjuA034514 / BjuA034515
BjuA034520 / BjuA034521
BjuA034528 / BjuA034529
BjuA034539 / BjuA034540
BjuA034542 / BjuA034543
BjuA034564 / BjuA034565
BjuA034662 / BjuA034663
BjuA034716 / BjuA034717
BjuA034759 / BjuA034760
BjuA034793 / BjuA034794
BjuA034853 / BjuA034854
BjuA034882 / BjuA034883
BjuA034906 / BjuA034907
BjuA034960 / BjuA034961
BjuA035001 / BjuA035002
BjuA035028 / BjuA035029
BjuA035131 / BjuA035132
BjuA035161 / BjuA035162
BjuA035170 / BjuA035171
BjuA035192 / BjuA035193
BjuA035231 / BjuA035230
BjuA035261 / BjuA035260
BjuA035286 / BjuA035285
BjuA035384 / BjuA035385
BjuA035389 / BjuA035390
BjuA035452 / BjuA035453
BjuA035499 / BjuA035500
BjuA035512 / BjuA035513
BjuA035529 / BjuA035530
BjuA035645 / BjuA035644
BjuA035646 / BjuA035645
BjuA035710 / BjuA035711
BjuA035727 / BjuA035728
BjuA035736 / BjuA035737
BjuA035768 / BjuA035769
BjuA035781 / BjuA035782
BjuA035904 / BjuA035905
BjuA035981 / BjuA035982
BjuA036101 / BjuA036102
BjuA036105 / BjuA036106
BjuA036146 / BjuA036147
BjuA036169 / BjuA036170
BjuA036192 / BjuA036193
BjuA036242 / BjuA036243
BjuA036281 / BjuA036282
BjuA036299 / BjuA036300
BjuA036507 / BjuA036508
BjuA036511 / BjuA036512
BjuA036540 / BjuA036539
BjuA036544 / BjuA036543
BjuA036565 / BjuA036566
BjuA036635 / BjuA036636
BjuA036647 / BjuA036648
BjuA036675 / BjuA036676
BjuA036716 / BjuA036717
BjuA036732 / BjuA036733
BjuA036783 / BjuA036782
BjuA036964 / BjuA036965
BjuA037006 / BjuA037007
BjuA037042 / BjuA037041
BjuA037164 / BjuA037163
BjuA037173 / BjuA037172
BjuA037291 / BjuA037292
BjuA037295 / BjuA037296
BjuA037341 / BjuA037342
BjuA037382 / BjuA037383
BjuA037423 / BjuA037424
BjuA037502 / BjuA037503
BjuA037528 / BjuA037529
BjuA037536 / BjuA037537
BjuA037552 / BjuA037553
BjuA037594 / BjuA037595
BjuA037628 / BjuA037629
BjuA037641 / BjuA037642
BjuA037663 / BjuA037664
BjuA037665 / BjuA037666
BjuA037666 / BjuA037667
BjuA037718 / BjuA037719
BjuA037721 / BjuA037722
BjuA038005 / BjuA038006
BjuA038009 / BjuA038010
BjuA038013 / BjuA038014
BjuA038028 / BjuA038029
BjuA038082 / BjuA038083
BjuA038110 / BjuA038111
BjuA038126 / BjuA038127
BjuA038183 / BjuA038184
BjuA038224 / BjuA038223
BjuA038240 / BjuA038239
BjuA038245 / BjuA038244
BjuA038297 / BjuA038298
BjuA038337 / BjuA038338
BjuA038388 / BjuA038389
BjuA038443 / BjuA038444
BjuA038564 / BjuA038565
BjuA038614 / BjuA038615
BjuA038615 / BjuA038616
BjuA038616 / BjuA038617
BjuA038618 / BjuA038619
BjuA038704 / BjuA038705
BjuA038714 / BjuA038715
BjuA038715 / BjuA038716
BjuA038721 / BjuA038722
BjuA038726 / BjuA038727
BjuA038734 / BjuA038735
BjuA038749 / BjuA038750
BjuA038751 / BjuA038752
BjuA038789 / BjuA038790
BjuA038816 / BjuA038817
BjuA038833 / BjuA038834
BjuA038949 / BjuA038948
BjuA039214 / BjuA039215
BjuA039570 / BjuA039571
BjuA039571 / BjuA039572
BjuA039587 / BjuA039588
BjuA039887 / BjuA039888
BjuA039907 / BjuA039908
BjuA039921 / BjuA039922
BjuA039962 / BjuA039963
BjuA039971 / BjuA039972
BjuA040011 / BjuA040012
BjuA040201 / BjuA040202
BjuA040273 / BjuA040272
BjuA040305 / BjuA040304
BjuA040333 / BjuA040332
BjuA040443 / BjuA040442
BjuA040447 / BjuA040446
BjuA040499 / BjuA040498
BjuA040560 / BjuA040559
BjuA040597 / BjuA040596
BjuA040598 / BjuA040597
BjuA040599 / BjuA040598
BjuA040605 / BjuA040604
BjuA040606 / BjuA040605
BjuA040616 / BjuA040615
BjuA040659 / BjuA040658
BjuA040668 / BjuA040667
BjuA040679 / BjuA040678
BjuA040750 / BjuA040749
BjuA040821 / BjuA040822
BjuA040886 / BjuA040887
BjuA041070 / BjuA041071
BjuA041101 / BjuA041102
BjuA041104 / BjuA041105
BjuA041149 / BjuA041150
BjuA041186 / BjuA041187
BjuA041208 / BjuA041209
BjuA041253 / BjuA041254
BjuA041374 / BjuA041375
BjuA041430 / BjuA041431
BjuA041439 / BjuA041440
BjuA041450 / BjuA041451
BjuA041516 / BjuA041517
BjuA041560 / BjuA041561
BjuA041575 / BjuA041576
BjuA041579 / BjuA041580
BjuA041604 / BjuA041605
BjuA041646 / BjuA041647
BjuA041783 / BjuA041784
BjuA041784 / BjuA041785
BjuA041785 / BjuA041786
BjuA041858 / BjuA041859
BjuA041860 / BjuA041861
BjuA041951 / BjuA041952
BjuA041952 / BjuA041953
BjuA041955 / BjuA041956
BjuA042033 / BjuA042034
BjuA042037 / BjuA042038
BjuA042038 / BjuA042039
BjuA042039 / BjuA042040
BjuA042057 / BjuA042058
BjuA042058 / BjuA042059
BjuA042067 / BjuA042068
BjuA042089 / BjuA042090
BjuA042110 / BjuA042111
BjuA042115 / BjuA042116
BjuA042172 / BjuA042173
BjuA042181 / BjuA042182
BjuA042190 / BjuA042191
BjuA042222 / BjuA042223
BjuA042244 / BjuA042245
BjuA042245 / BjuA042246
BjuA042246 / BjuA042247
BjuA042338 / BjuA042337
BjuA042406 / BjuA042407
BjuA042447 / BjuA042448
BjuA042502 / BjuA042501
BjuA042517 / BjuA042516
BjuA042529 / BjuA042528
BjuA042537 / BjuA042536
BjuA042543 / BjuA042542
BjuA042544 / BjuA042543
BjuA042561 / BjuA042560
BjuA042588 / BjuA042587
BjuA042589 / BjuA042588
BjuA042599 / BjuA042598
BjuA042603 / BjuA042602
BjuA042617 / BjuA042616
BjuA042635 / BjuA042634
BjuA042696 / BjuA042697
BjuA042732 / BjuA042731
BjuA042769 / BjuA042768
BjuA042778 / BjuA042777
BjuA042799 / BjuA042798
BjuA042817 / BjuA042816
BjuA042818 / BjuA042817
BjuA042854 / BjuA042853
BjuA042917 / BjuA042916
BjuA042957 / BjuA042956
BjuA042960 / BjuA042959
BjuA042970 / BjuA042969
BjuA042974 / BjuA042973
BjuA043053 / BjuA043054
BjuA043099 / BjuA043100
BjuA043130 / BjuA043131
BjuA043148 / BjuA043149
BjuA043158 / BjuA043159
BjuA043164 / BjuA043163
BjuA043225 / BjuA043226
BjuA043234 / BjuA043235
BjuA043247 / BjuA043248
BjuA043287 / BjuA043288
BjuA043288 / BjuA043289
BjuA043395 / BjuA043396
BjuA043433 / BjuA043434
BjuA043490 / BjuA043491
BjuA043509 / BjuA043510
BjuA043511 / BjuA043512
BjuA043555 / BjuA043556
BjuA043636 / BjuA043637
BjuA043637 / BjuA043638
BjuA043671 / BjuA043672
BjuA043672 / BjuA043673
BjuA043691 / BjuA043692
BjuA043703 / BjuA043704
BjuA043735 / BjuA043736
BjuA043867 / BjuA043868
BjuA043912 / BjuA043911
BjuA043913 / BjuA043912
BjuA043939 / BjuA043940
BjuA043956 / BjuA043957
BjuA044012 / BjuA044011
BjuA044013 / BjuA044012
BjuA044041 / BjuA044040
BjuA044067 / BjuA044066
BjuA044072 / BjuA044071
BjuA044105 / BjuA044104
BjuA044109 / BjuA044108
BjuA044119 / BjuA044118
BjuA044153 / BjuA044152
BjuA044184 / BjuA044183
BjuA044197 / BjuA044196
BjuA044202 / BjuA044201
BjuA044233 / BjuA044232
BjuA044254 / BjuA044253
BjuA044264 / BjuA044263
BjuA044297 / BjuA044296
BjuA044314 / BjuA044313
BjuA044333 / BjuA044332
BjuA044340 / BjuA044339
BjuA044368 / BjuA044367
BjuA044446 / BjuA044445
BjuA044462 / BjuA044461
BjuA044472 / BjuA044473
BjuA044615 / BjuA044614
BjuA044695 / BjuA044694
BjuA044707 / BjuA044706
BjuA044708 / BjuA044707
BjuA044735 / BjuA044734
BjuA044752 / BjuA044751
BjuA044764 / BjuA044763
BjuA044799 / BjuA044800
BjuA044813 / BjuA044814
BjuA044867 / BjuA044868
BjuA044888 / BjuA044887
BjuA044906 / BjuA044905
BjuA044930 / BjuA044929
BjuA044945 / BjuA044944
BjuA044951 / BjuA044950
BjuA044993 / BjuA044992
BjuA045005 / BjuA045004
BjuA045140 / BjuA045141
BjuA045182 / BjuA045183
BjuA045186 / BjuA045187
BjuA045209 / BjuA045210
BjuA045238 / BjuA045239
BjuA045257 / BjuA045258
BjuA045321 / BjuA045322
BjuA045327 / BjuA045328
BjuA045349 / BjuA045350
BjuA045374 / BjuA045375
BjuA045383 / BjuA045384
BjuA045389 / BjuA045390
BjuA045437 / BjuA045438
BjuA045456 / BjuA045457
BjuA045582 / BjuA045583
BjuA045583 / BjuA045584
BjuA045596 / BjuA045597
BjuA045714 / BjuA045715
BjuA045770 / BjuA045771
BjuA045808 / BjuA045809
BjuA045847 / BjuA045848
BjuA045850 / BjuA045851
BjuA045879 / BjuA045880
BjuA045882 / BjuA045883
BjuA045949 / BjuA045950
BjuA045963 / BjuA045964
BjuA046039 / BjuA046040
BjuA046070 / BjuA046071
BjuA046099 / BjuA046100
BjuA046104 / BjuA046105
BjuA046128 / BjuA046129
BjuA046175 / BjuA046176
BjuA046185 / BjuA046186
BjuA046188 / BjuA046189
BjuA046280 / BjuA046281
BjuA046287 / BjuA046288
BjuA046317 / BjuA046318
BjuA046329 / BjuA046330
BjuA046353 / BjuA046354
BjuA046376 / BjuA046377
BjuA046395 / BjuA046396
BjuA046397 / BjuA046398
BjuA046551 / BjuA046552
BjuA046580 / BjuA046581
BjuA046608 / BjuA046609
BjuA046610 / BjuA046611
BjuA046643 / BjuA046644
BjuA046649 / BjuA046650
BjuA046756 / BjuA046757
BjuA046866 / BjuA046867
BjuA046898 / BjuA046899
BjuA046985 / BjuA046986
BjuA047004 / BjuA047005
BjuA047005 / BjuA047006
BjuA047035 / BjuA047036
BjuA047052 / BjuA047053
BjuA047095 / BjuA047096
BjuA047276 / BjuA047277
BjuA047302 / BjuA047303
BjuA047331 / BjuA047332
BjuA047355 / BjuA047356
BjuA047385 / BjuA047386
BjuB000081 / BjuB000080
BjuB002436 / BjuB000091
BjuB001415 / BjuB000121
BjuB000184 / BjuB000183
BjuB000199 / BjuB000198
BjuB000268 / BjuB000267
BjuB000415 / BjuB000416
BjuB000567 / BjuB000568
BjuB000578 / BjuB000579
BjuB000580 / BjuB000581
BjuB000585 / BjuB000586
BjuB000675 / BjuB000676
BjuB000753 / BjuB000752
BjuB000757 / BjuB000756
BjuB000773 / BjuB000772
BjuB000983 / BjuB000982
BjuB001015 / BjuB001016
BjuB001063 / BjuB002860
BjuB001144 / BjuB001143
BjuB001184 / BjuB001185
BjuB001298 / BjuB001297
BjuB001435 / BjuB001436
BjuB001465 / BjuB001466
BjuB001484 / BjuB001483
BjuB001555 / BjuB001554
BjuB001565 / BjuB001564
BjuB001575 / BjuB001574
BjuB001591 / BjuB001590
BjuB001614 / BjuB001615
BjuB001742 / BjuB001743
BjuB001815 / BjuB001816
BjuB001939 / BjuB001940
BjuB002003 / BjuB002004
BjuB002086 / BjuB002087
BjuB002095 / BjuB002096
BjuB002103 / BjuB002104
BjuB002292 / BjuB002291
BjuB002585 / BjuB044445
BjuB002650 / BjuB002649
BjuB002676 / BjuB002675
BjuB002776 / BjuB002777
BjuB002831 / BjuB004597
BjuB002837 / BjuB002836
BjuB002887 / BjuB002888
BjuB002940 / BjuB006316
BjuB002964 / BjuB002963
BjuB002979 / BjuB002978
BjuB003006 / BjuB003005
BjuB003018 / BjuB003017
BjuB003041 / BjuB003040
BjuB003070 / BjuB003069
BjuB003093 / BjuB003094
BjuB003178 / BjuB003177
BjuB003322 / BjuB003323
BjuB003335 / BjuB003334
BjuB003354 / BjuB003353
BjuB003416 / BjuB003417
BjuB003434 / BjuB003435
BjuB003435 / BjuB003436
BjuB003436 / BjuB003437
BjuB003481 / BjuB003482
BjuB003582 / BjuB003581
BjuB003609 / BjuB003610
BjuB003639 / BjuB003640
BjuB003958 / BjuB003957
BjuB004005 / BjuB004004
BjuB004057 / BjuB004056
BjuB004066 / BjuB004067
BjuB004136 / BjuB004135
BjuB004154 / BjuB004153
BjuB004157 / BjuB004156
BjuB004299 / BjuB004300
BjuB004326 / BjuB004327
BjuB004327 / BjuB004328
BjuB004395 / BjuB004394
BjuB004396 / BjuB004395
BjuB004401 / BjuB004400
BjuB004407 / BjuB004406
BjuB004409 / BjuB004408
BjuB004436 / BjuB004437
BjuB004437 / BjuB004438
BjuB004441 / BjuB004442
BjuB004448 / BjuB004449
BjuB004461 / BjuB004460
BjuB004560 / BjuB004559
BjuB004692 / BjuB004693
BjuB004724 / BjuB004725
BjuB004768 / BjuB004769
BjuB004832 / BjuB004831
BjuB005751 / BjuB004845
BjuB004937 / BjuB005077
BjuB005048 / BjuB005047
BjuB006142 / BjuB005053
BjuB005664 / BjuB005146
BjuB005240 / BjuB005239
BjuB047478 / BjuB005274
BjuB005320 / BjuB005321
BjuB005355 / BjuB005356
BjuB005482 / BjuB005483
BjuB005694 / BjuB005693
BjuB005849 / BjuB006179
BjuB005947 / BjuB005948
BjuB006010 / BjuB006011
BjuB006014 / BjuB006015
BjuB006128 / BjuB006129
BjuB006199 / BjuB006200
BjuB006206 / BjuB006207
BjuB006231 / BjuB006232
BjuB006254 / BjuB006255
BjuB006312 / BjuB006311
BjuB006313 / BjuB006312
BjuB030953 / BjuB006342
BjuB006355 / BjuB006356
BjuB044826 / BjuB006394
BjuB006402 / BjuB006403
BjuB006522 / BjuB006521
BjuB006527 / BjuB006526
BjuB006555 / BjuB006554
BjuB006556 / BjuB006555
BjuB006583 / BjuB006582
BjuB006603 / BjuB006604
BjuB006814 / BjuB006815
BjuB006831 / BjuB006832
BjuB006866 / BjuB006867
BjuB006929 / BjuB006930
BjuB007003 / BjuB007004
BjuB007032 / BjuB007033
BjuB007205 / BjuB007204
BjuB007249 / BjuB007248
BjuB007250 / BjuB007249
BjuB007251 / BjuB007250
BjuB007276 / BjuB007275
BjuB007282 / BjuB007281
BjuB007287 / BjuB007286
BjuB007364 / BjuB007363
BjuB007378 / BjuB007377
BjuB007386 / BjuB007385
BjuB007429 / BjuB007430
BjuB007468 / BjuB007469
BjuB007541 / BjuB007542
BjuB039567 / BjuB007654
BjuB007688 / BjuB007689
BjuB007706 / BjuB007705
BjuB007729 / BjuB007728
BjuB007769 / BjuB007768
BjuB007845 / BjuB007846
BjuB007855 / BjuB007856
BjuB007856 / BjuB007857
BjuB007903 / BjuB007904
BjuB007973 / BjuB007974
BjuB008035 / BjuB008036
BjuB008051 / BjuB008052
BjuB008082 / BjuB008083
BjuB008089 / BjuB008090
BjuB008148 / BjuB008149
BjuB008172 / BjuB008171
BjuB008175 / BjuB008174
BjuB008193 / BjuB008194
BjuB008234 / BjuB008233
BjuB008264 / BjuB008263
BjuB008265 / BjuB008264
BjuB008310 / BjuB008309
BjuB008313 / BjuB008312
BjuB008366 / BjuB008365
BjuB008419 / BjuB008420
BjuB008430 / BjuB008431
BjuB008432 / BjuB008433
BjuB008436 / BjuB008437
BjuB008469 / BjuB008470
BjuB008477 / BjuB008478
BjuB008495 / BjuB008496
BjuB008551 / BjuB008552
BjuB008578 / BjuB008579
BjuB008653 / BjuB008652
BjuB008772 / BjuB008771
BjuB008799 / BjuB008798
BjuB008826 / BjuB008825
BjuB009040 / BjuB009039
BjuB009096 / BjuB009095
BjuB009104 / BjuB009103
BjuB009181 / BjuB009180
BjuB009182 / BjuB009181
BjuB009227 / BjuB009228
BjuB009242 / BjuB009243
BjuB009534 / BjuB009533
BjuB009802 / BjuB036167
BjuB009813 / BjuB009812
BjuB010173 / BjuB010174
BjuB010178 / BjuB010179
BjuB010295 / BjuB010296
BjuB010296 / BjuB010297
BjuB010302 / BjuB010303
BjuB010304 / BjuB010305
BjuB010314 / BjuB010315
BjuB010621 / BjuB010620
BjuB010644 / BjuB010643
BjuB010668 / BjuB010669
BjuB010678 / BjuB010679
BjuB010679 / BjuB010680
BjuB010680 / BjuB010681
BjuB010704 / BjuB010705
BjuB010766 / BjuB010765
BjuB010886 / BjuB010885
BjuB010941 / BjuB010942
BjuB010949 / BjuB010950
BjuB011013 / BjuB011014
BjuB011020 / BjuB011021
BjuB011029 / BjuB011030
BjuB011116 / BjuB011117
BjuB011118 / BjuB011119
BjuB011132 / BjuB011133
BjuB011339 / BjuB011338
BjuB011368 / BjuB011367
BjuB011647 / BjuB011648
BjuB011681 / BjuB011682
BjuB011719 / BjuB011720
BjuB011720 / BjuB011721
BjuB011721 / BjuB011722
BjuB011743 / BjuB011744
BjuB011774 / BjuB011775
BjuB011828 / BjuB011829
BjuB011873 / BjuB011874
BjuB011950 / BjuB011949
BjuB011953 / BjuB011952
BjuB011956 / BjuB011955
BjuB011961 / BjuB011960
BjuB012084 / BjuB012083
BjuB012270 / BjuB012269
BjuB012271 / BjuB012270
BjuB012292 / BjuB012291
BjuB012350 / BjuB012349
BjuB012396 / BjuB012395
BjuB012436 / BjuB012435
BjuB012449 / BjuB012448
BjuB012480 / BjuB012479
BjuB012569 / BjuB012568
BjuB012592 / BjuB012591
BjuB012606 / BjuB012605
BjuB012621 / BjuB012620
BjuB012637 / BjuB012636
BjuB012671 / BjuB012672
BjuB012709 / BjuB012710
BjuB012737 / BjuB012736
BjuB013025 / BjuB013024
BjuB013041 / BjuB013040
BjuB013062 / BjuB013061
BjuB013064 / BjuB013063
BjuB013104 / BjuB013103
BjuB013189 / BjuB013188
BjuB013215 / BjuB013214
BjuB013236 / BjuB013235
BjuB013240 / BjuB013239
BjuB013241 / BjuB013240
BjuB013277 / BjuB013278
BjuB013300 / BjuB013301
BjuB013306 / BjuB013307
BjuB013311 / BjuB013312
BjuB013370 / BjuB013371
BjuB013374 / BjuB013375
BjuB013404 / BjuB013405
BjuB013448 / BjuB013447
BjuB013636 / BjuB013635
BjuB013637 / BjuB013636
BjuB013729 / BjuB013728
BjuB013736 / BjuB013735
BjuB013761 / BjuB013760
BjuB013764 / BjuB013763
BjuB013768 / BjuB013767
BjuB013773 / BjuB013772
BjuB013774 / BjuB013773
BjuB013779 / BjuB013778
BjuB013780 / BjuB013779
BjuB014042 / BjuB014041
BjuB014070 / BjuB014069
BjuB014104 / BjuB014103
BjuB014105 / BjuB014104
BjuB014146 / BjuB014145
BjuB014148 / BjuB014147
BjuB014156 / BjuB014155
BjuB014178 / BjuB014177
BjuB014202 / BjuB014201
BjuB014231 / BjuB014230
BjuB014238 / BjuB014237
BjuB014309 / BjuB014308
BjuB014614 / BjuB014615
BjuB014616 / BjuB014617
BjuB014665 / BjuB014666
BjuB014669 / BjuB014670
BjuB014690 / BjuB014691
BjuB014754 / BjuB014753
BjuB014794 / BjuB014793
BjuB015045 / BjuB015046
BjuB015058 / BjuB015059
BjuB015135 / BjuB015136
BjuB015152 / BjuB015153
BjuB015213 / BjuB015214
BjuB015220 / BjuB015221
BjuB015221 / BjuB015222
BjuB015222 / BjuB015223
BjuB015283 / BjuB015284
BjuB015333 / BjuB015334
BjuB015393 / BjuB015394
BjuB015516 / BjuB015517
BjuB015517 / BjuB015518
BjuB015545 / BjuB015546
BjuB015583 / BjuB015584
BjuB015598 / BjuB015599
BjuB015607 / BjuB015608
BjuB015608 / BjuB015609
BjuB015609 / BjuB015610
BjuB015610 / BjuB015611
BjuB015612 / BjuB015613
BjuB015622 / BjuB015621
BjuB015624 / BjuB015622
BjuB015880 / BjuB015881
BjuB015901 / BjuB015902
BjuB015971 / BjuB015970
BjuB015986 / BjuB015985
BjuB016101 / BjuB016100
BjuB016112 / BjuB016113
BjuB016116 / BjuB016117
BjuB016134 / BjuB016135
BjuB016151 / BjuB016152
BjuB016292 / BjuB016293
BjuB016358 / BjuB016359
BjuB016399 / BjuB016400
BjuB016402 / BjuB016403
BjuB016466 / BjuB016465
BjuB016470 / BjuB016469
BjuB016542 / BjuB016543
BjuB016562 / BjuB016563
BjuB016610 / BjuB016611
BjuB016618 / BjuB016619
BjuB016628 / BjuB016629
BjuB016654 / BjuB016655
BjuB016657 / BjuB016658
BjuB016760 / BjuB016761
BjuB016770 / BjuB016771
BjuB016819 / BjuB016818
BjuB016898 / BjuB016897
BjuB016908 / BjuB016907
BjuB016910 / BjuB016909
BjuB016928 / BjuB016927
BjuB017057 / BjuB017056
BjuB017142 / BjuB017143
BjuB017219 / BjuB017220
BjuB017233 / BjuB017234
BjuB017257 / BjuB017258
BjuB017258 / BjuB017259
BjuB017356 / BjuB017355
BjuB017387 / BjuB017386
BjuB017658 / BjuB017657
BjuB017674 / BjuB017675
BjuB017687 / BjuB017688
BjuB017694 / BjuB017695
BjuB017811 / BjuB017810
BjuB017891 / BjuB017890
BjuB017893 / BjuB017892
BjuB017894 / BjuB017893
BjuB017918 / BjuB017917
BjuB017962 / BjuB017961
BjuB017966 / BjuB017965
BjuB017969 / BjuB017968
BjuB018028 / BjuB018027
BjuB018100 / BjuB018101
BjuB018125 / BjuB018124
BjuB018134 / BjuB018133
BjuB018187 / BjuB018186
BjuB018193 / BjuB018192
BjuB018215 / BjuB018214
BjuB018252 / BjuB018251
BjuB018259 / BjuB018258
BjuB018304 / BjuB018305
BjuB018321 / BjuB018322
BjuB018323 / BjuB018324
BjuB018329 / BjuB018330
BjuB018330 / BjuB018331
BjuB018394 / BjuB018395
BjuB018402 / BjuB018403
BjuB018544 / BjuB018545
BjuB018564 / BjuB018565
BjuB018571 / BjuB018572
BjuB018585 / BjuB018586
BjuB018593 / BjuB018594
BjuB018646 / BjuB018645
BjuB018647 / BjuB018646
BjuB018672 / BjuB018673
BjuB018709 / BjuB018710
BjuB018710 / BjuB018711
BjuB018714 / BjuB018715
BjuB018717 / BjuB018718
BjuB018758 / BjuB018759
BjuB019074 / BjuB019075
BjuB019075 / BjuB019076
BjuB019083 / BjuB019084
BjuB019136 / BjuB019137
BjuB019218 / BjuB019219
BjuB019249 / BjuB019250
BjuB019250 / BjuB019251
BjuB019398 / BjuB019399
BjuB019399 / BjuB019400
BjuB019403 / BjuB019404
BjuB019409 / BjuB019410
BjuB019433 / BjuB019434
BjuB019503 / BjuB019502
BjuB019573 / BjuB019574
BjuB019658 / BjuB019657
BjuB019699 / BjuB019700
BjuB019835 / BjuB019834
BjuB019919 / BjuB019920
BjuB019942 / BjuB019943
BjuB019951 / BjuB019952
BjuB019952 / BjuB019953
BjuB019963 / BjuB019964
BjuB019996 / BjuB019997
BjuB020035 / BjuB020036
BjuB020104 / BjuB020105
BjuB020151 / BjuB020152
BjuB020165 / BjuB020166
BjuB020209 / BjuB020210
BjuB020238 / BjuB020239
BjuB020239 / BjuB020240
BjuB020240 / BjuB020241
BjuB020276 / BjuB020277
BjuB020302 / BjuB020303
BjuB020334 / BjuB020335
BjuB020343 / BjuB020344
BjuB020381 / BjuB020382
BjuB020387 / BjuB020388
BjuB020445 / BjuB020446
BjuB020594 / BjuB020595
BjuB020607 / BjuB020608
BjuB020651 / BjuB020652
BjuB020772 / BjuB020773
BjuB020821 / BjuB020822
BjuB020892 / BjuB020893
BjuB020972 / BjuB020973
BjuB021212 / BjuB021213
BjuB021315 / BjuB021316
BjuB021339 / BjuB021340
BjuB021342 / BjuB021343
BjuB021348 / BjuB021349
BjuB021349 / BjuB021350
BjuB021386 / BjuB021387
BjuB021710 / BjuB021711
BjuB021742 / BjuB021743
BjuB021794 / BjuB021795
BjuB021827 / BjuB021826
BjuB021842 / BjuB021841
BjuB021883 / BjuB021884
BjuB021906 / BjuB021907
BjuB021929 / BjuB021930
BjuB021930 / BjuB021931
BjuB022001 / BjuB022002
BjuB022002 / BjuB022003
BjuB022020 / BjuB022021
BjuB022025 / BjuB022026
BjuB022099 / BjuB022100
BjuB022129 / BjuB022130
BjuB022194 / BjuB022195
BjuB022223 / BjuB022224
BjuB022307 / BjuB022308
BjuB022332 / BjuB022333
BjuB022333 / BjuB022334
BjuB022380 / BjuB022379
BjuB022435 / BjuB022436
BjuB022450 / BjuB022451
BjuB022459 / BjuB022460
BjuB022460 / BjuB022461
BjuB022461 / BjuB022462
BjuB022537 / BjuB022538
BjuB022621 / BjuB022622
BjuB022631 / BjuB022632
BjuB022812 / BjuB022813
BjuB022824 / BjuB022825
BjuB022841 / BjuB022842
BjuB022885 / BjuB022886
BjuB022894 / BjuB022895
BjuB022983 / BjuB022984
BjuB023049 / BjuB023050
BjuB023062 / BjuB023063
BjuB023122 / BjuB023123
BjuB023132 / BjuB023133
BjuB023254 / BjuB023253
BjuB023259 / BjuB023258
BjuB023316 / BjuB023315
BjuB023327 / BjuB023326
BjuB023405 / BjuB023406
BjuB023415 / BjuB023416
BjuB023540 / BjuB023539
BjuB023541 / BjuB023540
BjuB023595 / BjuB023594
BjuB023678 / BjuB023677
BjuB023700 / BjuB023699
BjuB023701 / BjuB023700
BjuB023702 / BjuB023701
BjuB023807 / BjuB023806
BjuB023845 / BjuB023844
BjuB023855 / BjuB023856
BjuB023918 / BjuB023917
BjuB023962 / BjuB023961
BjuB023969 / BjuB023968
BjuB023970 / BjuB023969
BjuB024144 / BjuB024143
BjuB024168 / BjuB024169
BjuB024193 / BjuB024192
BjuB024266 / BjuB024265
BjuB024269 / BjuB024268
BjuB024296 / BjuB024295
BjuB024298 / BjuB024297
BjuB024423 / BjuB024424
BjuB024464 / BjuB024465
BjuB024736 / BjuB024735
BjuB024740 / BjuB024739
BjuB024781 / BjuB024780
BjuB024824 / BjuB024823
BjuB025020 / BjuB025019
BjuB025033 / BjuB025034
BjuB025041 / BjuB025042
BjuB025150 / BjuB025149
BjuB025193 / BjuB025192
BjuB025213 / BjuB025214
BjuB025224 / BjuB025225
BjuB025347 / BjuB025348
BjuB025365 / BjuB025366
BjuB025420 / BjuB025421
BjuB025427 / BjuB025428
BjuB025504 / BjuB025505
BjuB025511 / BjuB025512
BjuB025646 / BjuB025647
BjuB025676 / BjuB025677
BjuB025737 / BjuB025736
BjuB025751 / BjuB025752
BjuB025764 / BjuB025765
BjuB025840 / BjuB025841
BjuB025954 / BjuB025955
BjuB026151 / BjuB026152
BjuB026176 / BjuB026177
BjuB026206 / BjuB026207
BjuB026260 / BjuB026259
BjuB026276 / BjuB026275
BjuB026280 / BjuB026279
BjuB026329 / BjuB026328
BjuB026339 / BjuB026338
BjuB026353 / BjuB026352
BjuB026372 / BjuB026371
BjuB026380 / BjuB026379
BjuB026392 / BjuB026391
BjuB026432 / BjuB026431
BjuB026436 / BjuB026435
BjuB026466 / BjuB026465
BjuB026467 / BjuB026466
BjuB026468 / BjuB026467
BjuB026470 / BjuB026469
BjuB026480 / BjuB026479
BjuB026485 / BjuB026484
BjuB026487 / BjuB026486
BjuB026540 / BjuB026539
BjuB026595 / BjuB026596
BjuB026625 / BjuB026626
BjuB026626 / BjuB026627
BjuB026654 / BjuB026655
BjuB026658 / BjuB026659
BjuB026660 / BjuB026661
BjuB026674 / BjuB026675
BjuB026716 / BjuB026715
BjuB026725 / BjuB026724
BjuB026745 / BjuB026744
BjuB026783 / BjuB026784
BjuB026852 / BjuB026851
BjuB026858 / BjuB026857
BjuB026891 / BjuB026890
BjuB026914 / BjuB026913
BjuB026928 / BjuB026929
BjuB026960 / BjuB026959
BjuB027072 / BjuB027071
BjuB027074 / BjuB027073
BjuB027093 / BjuB027092
BjuB027131 / BjuB027130
BjuB027236 / BjuB027237
BjuB027275 / BjuB027276
BjuB027306 / BjuB027307
BjuB027333 / BjuB027334
BjuB027334 / BjuB027335
BjuB027340 / BjuB027341
BjuB027356 / BjuB027357
BjuB027459 / BjuB027460
BjuB027505 / BjuB027506
BjuB027551 / BjuB027552
BjuB027568 / BjuB027569
BjuB027595 / BjuB027596
BjuB027611 / BjuB027612
BjuB027640 / BjuB027641
BjuB027648 / BjuB027649
BjuB027660 / BjuB027661
BjuB027669 / BjuB027670
BjuB027680 / BjuB027681
BjuB027689 / BjuB027690
BjuB027703 / BjuB027704
BjuB027704 / BjuB027705
BjuB027731 / BjuB027732
BjuB027751 / BjuB027752
BjuB027773 / BjuB027774
BjuB027798 / BjuB027799
BjuB027891 / BjuB027892
BjuB027913 / BjuB027914
BjuB027936 / BjuB027937
BjuB027970 / BjuB027971
BjuB027977 / BjuB027978
BjuB027978 / BjuB027979
BjuB027979 / BjuB027980
BjuB027988 / BjuB027989
BjuB028009 / BjuB028010
BjuB028045 / BjuB028044
BjuB028072 / BjuB028071
BjuB028097 / BjuB028096
BjuB028142 / BjuB028141
BjuB028187 / BjuB028186
BjuB028213 / BjuB028212
BjuB028215 / BjuB028214
BjuB028216 / BjuB028215
BjuB028217 / BjuB028216
BjuB028243 / BjuB028244
BjuB028259 / BjuB028260
BjuB028288 / BjuB028289
BjuB028294 / BjuB028295
BjuB028296 / BjuB028297
BjuB028300 / BjuB028301
BjuB028373 / BjuB028374
BjuB028374 / BjuB028375
BjuB028390 / BjuB028389
BjuB028399 / BjuB028398
BjuB028416 / BjuB028415
BjuB028624 / BjuB028625
BjuB028681 / BjuB028682
BjuB028738 / BjuB028739
BjuB028762 / BjuB028763
BjuB028804 / BjuB028805
BjuB028856 / BjuB028857
BjuB028898 / BjuB028899
BjuB028903 / BjuB028904
BjuB028905 / BjuB028906
BjuB028915 / BjuB028916
BjuB028947 / BjuB028948
BjuB029085 / BjuB029086
BjuB029086 / BjuB029087
BjuB029094 / BjuB029095
BjuB029176 / BjuB029177
BjuB029188 / BjuB029189
BjuB029189 / BjuB029190
BjuB029227 / BjuB029228
BjuB029244 / BjuB029245
BjuB029255 / BjuB029256
BjuB029286 / BjuB029287
BjuB029292 / BjuB029293
BjuB029293 / BjuB029294
BjuB029308 / BjuB029309
BjuB029334 / BjuB029335
BjuB029335 / BjuB029336
BjuB029356 / BjuB029357
BjuB029390 / BjuB029391
BjuB029425 / BjuB029424
BjuB029470 / BjuB029469
BjuB029479 / BjuB029478
BjuB029578 / BjuB029579
BjuB029619 / BjuB029620
BjuB029624 / BjuB029625
BjuB029632 / BjuB029631
BjuB029633 / BjuB029632
BjuB029764 / BjuB029765
BjuB029812 / BjuB029813
BjuB029828 / BjuB029829
BjuB029829 / BjuB029830
BjuB029842 / BjuB029843
BjuB029875 / BjuB029876
BjuB029888 / BjuB029889
BjuB029934 / BjuB029935
BjuB029959 / BjuB029960
BjuB030009 / BjuB030010
BjuB030011 / BjuB030012
BjuB030012 / BjuB030013
BjuB030013 / BjuB030014
BjuB030168 / BjuB030167
BjuB030252 / BjuB030251
BjuB030272 / BjuB030271
BjuB030273 / BjuB030272
BjuB030293 / BjuB030292
BjuB030356 / BjuB030355
BjuB030362 / BjuB030361
BjuB030381 / BjuB030380
BjuB030382 / BjuB030381
BjuB030388 / BjuB030387
BjuB030416 / BjuB030415
BjuB030431 / BjuB030430
BjuB030470 / BjuB030471
BjuB030471 / BjuB030472
BjuB030503 / BjuB030504
BjuB030504 / BjuB030505
BjuB030513 / BjuB030514
BjuB030515 / BjuB030516
BjuB030516 / BjuB030517
BjuB030519 / BjuB030520
BjuB030526 / BjuB030527
BjuB030549 / BjuB030550
BjuB030554 / BjuB030555
BjuB030796 / BjuB030795
BjuB030806 / BjuB030805
BjuB030847 / BjuB030846
BjuB030974 / BjuB030973
BjuB030982 / BjuB030981
BjuB030985 / BjuB030984
BjuB030990 / BjuB030989
BjuB031002 / BjuB031001
BjuB031023 / BjuB031022
BjuB031033 / BjuB031032
BjuB031272 / BjuB031271
BjuB031316 / BjuB031315
BjuB031317 / BjuB031316
BjuB031329 / BjuB031328
BjuB031351 / BjuB031350
BjuB031370 / BjuB031369
BjuB031405 / BjuB031404
BjuB031489 / BjuB031488
BjuB031828 / BjuB031827
BjuB032020 / BjuB032019
BjuB032028 / BjuB032027
BjuB032029 / BjuB032028
BjuB032039 / BjuB032038
BjuB032056 / BjuB032055
BjuB032065 / BjuB032064
BjuB032070 / BjuB032069
BjuB032089 / BjuB032088
BjuB032098 / BjuB032097
BjuB032141 / BjuB032140
BjuB032297 / BjuB032298
BjuB032314 / BjuB032315
BjuB032337 / BjuB032338
BjuB032345 / BjuB032346
BjuB032354 / BjuB032355
BjuB032369 / BjuB032370
BjuB032386 / BjuB032387
BjuB032406 / BjuB032407
BjuB032914 / BjuB032915
BjuB032919 / BjuB032920
BjuB032933 / BjuB032934
BjuB032937 / BjuB032938
BjuB032989 / BjuB032990
BjuB033008 / BjuB033009
BjuB033029 / BjuB033030
BjuB033171 / BjuB033170
BjuB033175 / BjuB033174
BjuB033185 / BjuB033184
BjuB033217 / BjuB033216
BjuB033223 / BjuB033222
BjuB033324 / BjuB033323
BjuB033371 / BjuB033370
BjuB033397 / BjuB033396
BjuB033415 / BjuB033414
BjuB033420 / BjuB033419
BjuB033472 / BjuB033471
BjuB033551 / BjuB033550
BjuB033680 / BjuB033679
BjuB033805 / BjuB033804
BjuB033806 / BjuB033805
BjuB033990 / BjuB033989
BjuB034039 / BjuB034038
BjuB034058 / BjuB034057
BjuB034063 / BjuB034062
BjuB034073 / BjuB034072
BjuB034091 / BjuB034090
BjuB034093 / BjuB034092
BjuB034152 / BjuB034153
BjuB034153 / BjuB034154
BjuB034154 / BjuB034155
BjuB034158 / BjuB034159
BjuB034565 / BjuB034566
BjuB034824 / BjuB034825
BjuB034923 / BjuB034924
BjuB034986 / BjuB034987
BjuB035042 / BjuB035043
BjuB035105 / BjuB035106
BjuB035213 / BjuB035214
BjuB035406 / BjuB035407
BjuB035414 / BjuB035415
BjuB035471 / BjuB035470
BjuB035498 / BjuB035497
BjuB035537 / BjuB035536
BjuB035589 / BjuB035588
BjuB035663 / BjuB035664
BjuB035688 / BjuB035689
BjuB035705 / BjuB035706
BjuB035715 / BjuB035714
BjuB035761 / BjuB035760
BjuB035778 / BjuB035777
BjuB035932 / BjuB035933
BjuB035947 / BjuB035946
[truncated: 589 more rows]
